# Supplementary material for: Sex and early-life conditions shape telomere dynamics in an ectotherm
Source: J Exp Biol. 2024 Feb 9;227(3):jeb246512. doi: 10.1242/jeb.246512 (PMC10912812; doi:10.1242/jeb.246512)
Supplement: Table S1. Dataset 1 [file jexbio-227-246512-Dataset1.xlsx]

## Sheet: Dataset1
Year	Offspring ID	Egg mass (g)	Incubation temperature (Celsius)	Incubation duration (days)	Offspring sex (0=F, 1=M)	Offspring SVL at hatching (mm)	Offspring rTL at hatching (T/S)	Plate (offspring rTL at hatching Telomere)	Offspring growth period (days)	Offspring SVL post-growth (mm)	Offspring rTL post-growth (T/S)	Plate (offspring rTL post-growth GAPDH)	Maternal ID	Maternal rTL (T/S)
2018	A1	0.52	23	54	0	29	2.55529	1	NA	NA	NA	NA	33	4.36036
2018	A2	0.54	25	43	1	28	1.09231	7	NA	NA	NA	NA	33	4.36036
2018	A3	0.53	27	37	1	27	1.38706	3	NA	NA	NA	NA	33	4.36036
2018	A4	0.69	25	43	0	31	2.1155	2	NA	NA	NA	NA	299	3.19401
2018	A5	0.69	23	52	0	31	1.08815	8	NA	NA	NA	NA	299	3.19401
2018	A6	0.67	27	37	1	29	1.11659	6	NA	NA	NA	NA	299	3.19401
2018	A7	0.5	23	51	0	28	2.87322	5	NA	NA	NA	NA	302	3.82717
2018	A8	0.51	25	41	0	28	1.21065	7	NA	NA	NA	NA	302	3.82717
2018	A9	0.53	27	37	0	29	2.45478	2	NA	NA	NA	NA	302	3.82717
2018	A10	0.5	25	42	0	30	4.13123	2	NA	NA	NA	NA	296	4.87672
2018	A11	0.47	23	55	0	28	2.46287	4	NA	NA	NA	NA	296	4.87672
2018	A12	0.47	27	38	0	30	2.11935	7	NA	NA	NA	NA	296	4.87672
2018	A13	0.49	23	51	1	28	1.35603	1	NA	NA	NA	NA	281	3.04801
2018	A14	0.48	25	40	1	28	1.62634	1	NA	NA	NA	NA	281	3.04801
2018	A15	0.48	27	36	0	27	1.01875	7	NA	NA	NA	NA	281	3.04801
2018	A16	0.47	25	41	1	28	2.61545	2	NA	NA	NA	NA	23	4.50881
2018	A17	0.5	27	35	1	29	2.40724	6	NA	NA	NA	NA	23	4.50881
2018	A18	0.52	23	51	0	29	1.71963	7	NA	NA	NA	NA	23	4.50881
2018	A19	0.43	23	51	1	27	3.00678	5	NA	NA	NA	NA	54	4.20783
2018	A20	0.44	27	35	0	27	1.15711	5	NA	NA	NA	NA	54	4.20783
2018	A21	0.44	25	40	0	27	0.731786	11	NA	NA	NA	NA	54	4.20783
2018	A22	0.57	27	35	0	30	1.40013	7	NA	NA	NA	NA	282	2.40996
2018	A23	0.58	25	41	1	29	1.79751	3	NA	NA	NA	NA	282	2.40996
2018	A24	0.51	23	52	1	28	2.14908	5	NA	NA	NA	NA	282	2.40996
2018	A28	0.56	25	41	0	30	2.52363	3	NA	NA	NA	NA	57	3.36425
2018	A29	0.62	23	51	1	30	2.5375	5	NA	NA	NA	NA	57	3.36425
2018	A30	0.63	27	37	0	30	2.60856	2	NA	NA	NA	NA	57	3.36425
2018	A31	0.41	25	41	0	27	4.22686	2	NA	NA	NA	NA	307	3.6904
2018	A32	0.41	23	53	1	26	1.31774	8	NA	NA	NA	NA	307	3.6904
2018	A33	0.4	27	35	1	26	1.3588	1	NA	NA	NA	NA	307	3.6904
2018	A34	0.46	23	52	1	28	0.957254	6	NA	NA	NA	NA	235	2.08106
2018	A35	0.48	25	42	1	29	1.04027	7	NA	NA	NA	NA	235	2.08106
2018	A36	0.47	27	37	1	29	2.41104	2	NA	NA	NA	NA	235	2.08106
2018	A37	0.49	25	42	1	28	0.997881	7	NA	NA	NA	NA	65	5.70572
2018	A38	0.5	23	53	0	29	2.46816	4	NA	NA	NA	NA	65	5.70572
2018	A39	0.48	27	37	0	29	3.11753	3	NA	NA	NA	NA	65	5.70572
2018	A42	0.5	27	35	0	29	0.934286	7	NA	NA	NA	NA	286	3.33143
2018	A43	0.56	27	35	1	29	1.85593	2	NA	NA	NA	NA	217	4.53514
2018	A44	0.52	25	41	0	28	2.04899	4	NA	NA	NA	NA	217	4.53514
2018	A45	0.53	23	51	0	28	1.49023	6	NA	NA	NA	NA	217	4.53514
2018	A52	0.48	23	49	1	27	0.795566	7	NA	NA	NA	NA	277	3.30526
2018	A53	0.45	25	38	1	26	1.57045	5	NA	NA	NA	NA	277	3.30526
2018	A54	0.47	27	32	0	29	1.17152	7	NA	NA	NA	NA	277	3.30526
2018	A55	0.45	25	38	1	28	1.21268	5	NA	NA	NA	NA	258	4.20951
2018	A56	0.44	23	48	0	27	2.09796	7	NA	NA	NA	NA	258	4.20951
2018	A57	0.4	27	32	1	27	1.75543	1	NA	NA	NA	NA	258	4.20951
2018	A58	0.42	27	37	1	27	1.81626	3	NA	NA	NA	NA	257	1.95311
2018	A59	0.4	25	42	1	28	1.47392	8	NA	NA	NA	NA	257	1.95311
2018	A60	0.42	23	53	1	28	0.937441	6	NA	NA	NA	NA	257	1.95311
2019	B1	0.542	23	46	1	29	1.05046	6	39	43	2.20739	12	54	7.13233
2019	B2	0.709	23	47	1	31	1.6753	4	47	51	1.25628	13	9	1.10241
2019	B3	0.533	25	39	1	28	1.1394	8	47	43	1.4813	13	258	2.19781
2019	B4	0.55	27	35	1	30	2.71813	2	43	45	1.137	14	55	4.50654
2019	B5	0.545	23	51	1	30	1.72657	4	38	39	1.79179	13	55	4.50654
2019	B6	0.496	25	36	1	29	1.34072	7	46	48	0.96332	13	324	1.50072
2019	B7	0.481	27	33	1	29	1.56241	3	36	41	1.35968	12	324	1.50072
2019	B8	0.516	23	49	0	31	1.07383	7	26	44	1.64001	14	324	1.50072
2019	B9	0.436	27	32	1	28	0.756395	7	43	45	0.899919	13	220	1.13829
2019	B10	0.438	23	49	0	30	1.89128	8	29	42	NA	NA	220	1.13829
2019	B16	0.554	25	37	1	30	1.81005	2	37	47	2.29277	12	335	2.26794
2019	B17	0.534	23	50	1	30	1.16281	7	32	47	1.5207	12	335	2.26794
2019	B18	0.565	27	34	0	31	1.77209	4	40	48	3.47247	13	335	2.26794
2019	B19	0.433	23	48	1	27	1.22331	5	35	37	1.83152	12	334	2.00093
2019	B20	0.456	27	33	0	29	2.40841	2	30	39	2.74867	12	334	2.00093
2019	B21	0.611	27	32	1	30	1.34339	8	30	45	1.16486	12	325	1.29188
2019	B22	0.597	25	35	0	31	2.83202	3	27	44	2.56011	14	325	1.29188
2019	B23	0.594	25	35	1	30	1.13511	6	47	41	1.04402	13	283	1.87015
2019	B24	0.521	27	32	1	29	1.7546	3	35	43	1.58403	12	283	1.87015
2019	B25	0.555	23	48	1	30	1.6648	1	34	45	0.916733	13	283	1.87015
2019	B26	0.436	23	50	0	29	3.6802	2	32	35	4.14345	12	217	1.69866
2019	B27	0.47	25	37	0	30	1.91449	8	37	39	1.72948	13	217	1.69866
2019	B28	0.537	25	35	1	30	2.01105	3	45	48	2.4457	12	329	2.57512
2019	B29	0.51	23	49	1	30	1.04224	6	32	44	1.2456	13	329	2.57512
2019	B30	0.521	27	32	0	30	2.72079	5	45	46	1.7772	13	253	2.65245
2019	B31	0.537	25	35	0	30	1.58642	5	22	40	2.67165	12	253	2.65245
2019	B32	0.459	23	47	1	27	0.794626	7	31	42	1.16081	13	253	2.65245
2019	B33	0.478	27	32	0	30	1.83308	8	42	45	1.32941	14	281	2.222
2019	B34	0.465	23	50	0	30	3.67061	2	28	43	1.55043	13	281	2.222
2019	B35	0.471	25	35	0	30	1.86362	8	31	35	3.33764	12	281	2.222
2019	B36	0.407	27	34	0	30	2.72563	3	41	44	1.07267	13	339	2.19925
2019	B37	0.416	25	35	0	31	1.75101	8	26	38	NA	14	339	2.19925
2019	B38	0.502	25	33	0	30	2.5688	1	31	43	3.31802	12	344	2.77726
2019	B39	0.472	23	46	0	30	4.21698	3	30	45	4.59897	12	344	2.77726
2019	B43	0.477	25	34	1	30	2.29336	2	29	45	1.658	12	338	2.77154
2019	B44	0.496	27	33	1	30	1.60365	5	41	53	1.38684	12	338	2.77154
2019	B45	0.51	27	33	0	30	2.89665	5	41	49	2.59375	13	332	3.52103
2019	B46	0.455	23	49	0	30	2.31881	6	26	43	2.23541	13	332	3.52103
2019	B47	0.476	25	35	0	31	3.00877	2	40	47	2.75663	14	332	3.52103
2019	B48	0.479	25	34	0	31	1.40855	7	33	42	3.08675	12	201	5.21919
2019	B49	0.459	27	33	0	31	4.14808	4	41	48	2.76313	13	201	5.21919
2019	B50	0.598	23	51	0	30	1.8393	6	25	45	1.78502	14	341	2.45686
2019	B51	0.533	25	36	1	31	1.44207	1	24	39	0.855124	13	341	2.45686
2019	B52	0.501	27	33	0	30	1.5451	5	30	44	2.45963	12	341	2.45686
2019	B53	0.521	25	34	1	30	1.49707	5	27	43	1.0436	14	330	2.63166
2019	B54	0.483	27	34	1	29	1.01766	8	35	44	1.82051	12	330	2.63166
2019	B55	0.505	23	50	0	30	2.17809	7	24	42	3.32442	14	330	2.63166
2019	B56	0.483	27	32	1	30	1.96104	3	30	45	1.90296	12	340	1.95651
2019	B57	0.508	25	33	0	30	1.63368	4	36	47	1.54395	13	340	1.95651
2019	B58	0.491	23	48	1	29	0.909136	7	21	39	0.73879	13	56	1.81256
2019	B59	0.484	25	35	0	29	2.97301	2	29	42	2.41577	12	56	1.81256
2019	B60	0.493	27	32	0	29	1.32665	7	24	41	1.42293	13	56	1.81256
2020	C1	0.506	23	55	0	30	1.70843	4	41	45	2.05116	12	347	2.55477
2020	C2	0.491	25	40	1	30	1.75582	1	45	43	1.78851	12	347	2.55477
2020	C3	0.425	25	37	0	29	2.02603	4	43	43	3.23056	12	349	2.28224
2020	C4	0.454	23	51	1	29	1.7703	3	40	43	1.75473	13	349	2.28224
2020	C5	0.452	27	32	1	28	1.43349	5	48	42	1.03807	12	349	2.28224
2020	C7	0.666	25	37	0	32	2.87314	5	39	47	3.66383	12	356	2.71123
2020	C8	0.526	27	32	0	31	2.16205	4	44	43	2.03115	13	348	2.75313
2020	C11	0.455	25	39	0	30	1.77738	6	36	45	3.13884	13	354	6.32525
2020	C12	0.422	27	33	1	29	1.75215	3	42	40	2.09734	12	354	6.32525
2020	C13	0.425	23	54	0	30	2.72795	5	39	45	2.56425	13	354	6.32525
2020	C14	0.398	27	33	1	28	4.13201	2	38	43	2.16463	12	259	2.64881
2020	C15	0.506	25	36	0	28	3.46075	5	43	38	2.97876	12	355	2.18954
2020	C16	0.427	25	38	1	28	1.51752	1	40	37	1.23687	13	350	1.79253
2020	C17	0.429	27	32	0	30	3.99338	2	35	38	0.699952	13	350	1.79253
2020	C18	0.408	23	51	1	27	1.40599	4	41	44	0.661127	13	350	1.79253
2020	C19	0.485	25	40	1	29	2.52618	2	38	42	NA	NA	362	1.86464
2020	C20	0.484	23	52	0	30	3.26074	4	40	44	3.04643	13	362	1.86464
2020	C26	0.423	27	32	1	28	2.03846	1	35	35	1.91166	12	65	2.59401
2020	C27	0.42	25	39	1	27	1.498	3	35	45	1.99949	12	65	2.59401
2020	C28	0.456	23	47	1	28	2.27677	4	36	43	1.92656	12	65	2.59401
2020	C29	0.591	23	44	0	30	1.76846	1	37	49	NA	NA	179	2.51622
2020	C30	0.419	25	38	1	30	1.49723	6	37	52	1.8049	13	337	2.70273
